# Supplementary material for: Androgen Effects on Amyloid Precursor Protein Processing Pathways in Cancer: A Systematic Review
Source: Curr Issues Mol Biol. 2025 Dec 12;47(12):1041. doi: 10.3390/cimb47121041 (PMC12731564; doi:10.3390/cimb47121041)
Supplement: Supplementary file 1 [file cimb-47-01041-s001.zip]

Archive with 1 entries (1 files):
- cimb-3987548-supplementary.pdf
